# Supplementary material for: The Contribution of Legionella anisa to Legionella Contamination of Water in the Built Environment
Source: Int J Environ Res Public Health. 2024 Aug 20;21(8):1101. doi: 10.3390/ijerph21081101 (PMC11354164; doi:10.3390/ijerph21081101)
Supplement: Supplementary file 1 [file ijerph-21-01101-s001.zip]

Archive with 1 entries (1 files):
- ijerph-3111805-supplementary.pdf
